# Supplementary material for: 7-Hy­droxy­indan-1-one
Source: Acta Crystallogr Sect E Struct Rep Online. 2011 Mar 19;67(Pt 4):o927. doi: 10.1107/S1600536811009718 (PMC3099748; doi:10.1107/S1600536811009718)
Supplement: Supplementary file 2 [file e-67-0o927-Isup2.hkl]

#
# h,k,l, Fc-squared, Fo-squared, sigma(Fo-squared) and status flag
#
data_I
_shelx_title ' i11939 in P2(1)/n'
_shelx_refln_list_code          4
_shelx_F_calc_maximum      105.07
_exptl_crystal_F_000       312.00
_reflns_d_resolution_high  0.8001
 
loop_
 _symmetry_equiv_pos_as_xyz
 'x, y, z'
 '-x+1/2, y+1/2, -z+1/2'
 '-x, -y, -z'
 'x-1/2, -y-1/2, z-1/2'
 
_cell_length_a     7.3457
_cell_length_b    13.3767
_cell_length_c     7.3693
_cell_angle_alpha  90.000
_cell_angle_beta  108.584
_cell_angle_gamma  90.000
 
_shelx_F_squared_multiplier     1.000
 
loop_
 _refln_index_h
 _refln_index_k
 _refln_index_l
 _refln_F_squared_calc
 _refln_F_squared_meas
 _refln_F_squared_sigma
 _refln_observed_status
   2   0   0     3933.08     3924.37     38.88 o
   4   0   0        6.12        5.18      0.49 o
   6   0   0      747.31      716.89     11.07 o
   8   0   0      150.20      154.21      8.35 o
   1   1   0       32.47       32.52      0.38 o
   2   1   0     4814.26     4802.08     32.71 o
   3   1   0       13.54       12.92      0.36 o
   4   1   0      147.51      139.19      1.88 o
   5   1   0       19.78       18.45      0.75 o
   6   1   0       65.45       65.35      1.50 o
   7   1   0       55.08       52.23      1.47 o
   8   1   0       12.44       11.47      1.43 o
   0   2   0     3565.10     3460.36    103.38 o
   1   2   0      331.55      324.74      2.59 o
   2   2   0     1475.93     1497.28     10.91 o
   3   2   0      281.63      265.95      2.27 o
   4   2   0       91.75      104.88      1.49 o
   5   2   0      281.73      291.95      3.67 o
   6   2   0       62.74       61.28      1.46 o
   7   2   0       22.96       23.92      1.21 o
   8   2   0        2.47        2.36      0.92 o
   1   3   0      202.99      195.92      1.72 o
   2   3   0     2526.75     2619.33     20.62 o
   3   3   0      183.48      182.51      1.75 o
   4   3   0       53.15       45.64      0.87 o
   5   3   0      230.42      240.47      2.99 o
   6   3   0       18.80       18.31      0.90 o
   7   3   0        1.85        1.94      0.55 o
   8   3   0       22.48       27.27      1.76 o
   0   4   0     4480.37     4230.47     64.65 o
   1   4   0      149.99      158.26      1.61 o
   2   4   0      161.12      140.41      1.37 o
   3   4   0      685.02      687.54      5.82 o
   4   4   0        9.34       12.31      0.47 o
   5   4   0       11.26       10.13      0.57 o
   6   4   0      101.10       99.31      2.20 o
   7   4   0        0.28        0.02      0.45 o
   8   4   0       29.07       29.32      1.78 o
   1   5   0      897.38      887.51      8.40 o
   2   5   0       45.06       43.43      0.62 o
   3   5   0      151.69      160.41      1.97 o
   4   5   0        0.35        0.27      0.18 o
   5   5   0        6.75        6.15      0.46 o
   6   5   0        0.01       -0.29      0.29 o
   7   5   0       11.60       13.21      1.07 o
   8   5   0        5.55        8.90      2.58 o
   0   6   0       48.40       34.97      0.90 o
   1   6   0       37.45       33.20      0.55 o
   2   6   0       17.16       21.10      0.56 o
   3   6   0      154.08      148.49      1.87 o
   4   6   0       35.96       40.11      1.01 o
   5   6   0       46.19       46.54      1.31 o
   6   6   0       13.79       13.48      0.94 o
   7   6   0       38.66       32.18      2.05 o
   8   6   0        2.16        0.82      0.83 o
   1   7   0      110.30      109.64      1.60 o
   2   7   0       71.93       68.83      1.19 o
   3   7   0        4.04        5.56      0.53 o
   4   7   0       60.62       63.71      1.13 o
   5   7   0        3.70        2.86      0.59 o
   6   7   0       70.00       69.40      2.34 o
   7   7   0       56.80       57.49      4.80 o
   0   8   0       14.75       20.73      0.74 o
   1   8   0      106.32      114.89      1.71 o
   2   8   0     1625.28     1603.35     16.20 o
   3   8   0        6.12        6.90      0.45 o
   4   8   0     1286.43     1272.32     14.37 o
   5   8   0      216.40      209.76      4.31 o
   6   8   0       10.00        9.33      1.02 o
   7   8   0       12.46       13.70      1.48 o
   1   9   0        0.86        2.33      0.27 o
   2   9   0      470.33      434.24      6.03 o
   3   9   0       68.65       64.17      1.68 o
   4   9   0        6.55        8.97      1.09 o
   5   9   0      104.16      101.82      2.74 o
   6   9   0        0.64        0.36      0.52 o
   7   9   0        7.08        8.47      1.31 o
   0  10   0      183.40      175.54      2.86 o
   1  10   0      243.21      227.87      3.56 o
   2  10   0      482.71      458.32      5.65 o
   3  10   0      280.35      273.16      4.75 o
   4  10   0      333.65      313.09      5.49 o
   5  10   0       60.69       63.43      2.11 o
   6  10   0       60.36       62.29      2.63 o
   1  11   0       53.05       53.17      1.15 o
   2  11   0      550.92      534.51      7.08 o
   3  11   0      155.64      142.23      3.20 o
   4  11   0      118.43      125.92      2.92 o
   5  11   0        7.68        7.97      0.92 o
   6  11   0       78.35       76.20      2.89 o
   0  12   0      512.03      502.38      8.16 o
   1  12   0      245.08      236.62      3.93 o
   2  12   0       85.90       87.84      2.07 o
   3  12   0        6.72        6.37      0.73 o
   4  12   0      202.03      211.96      4.23 o
   5  12   0       34.98       31.89      1.57 o
   6  12   0       17.71       12.08      1.37 o
   1  13   0       33.83       36.10      2.49 o
   2  13   0       21.01       21.07      1.01 o
   3  13   0       25.26       25.89      1.16 o
   4  13   0        0.90       -0.04      0.45 o
   5  13   0       40.49       43.54      1.80 o
   0  14   0       74.15       76.27      4.83 o
   1  14   0       12.49       10.96      0.62 o
   2  14   0       22.98       26.32      1.76 o
   3  14   0        3.64        3.72      0.62 o
   4  14   0      154.97      178.41      3.80 o
   1  15   0       46.03       47.57      1.64 o
   2  15   0       50.27       53.02      1.37 o
   3  15   0        1.20       -0.17      0.47 o
   0  16   0       54.51       61.05      3.77 o
   1  16   0       14.97       18.21      1.51 o
   2  16   0       37.91       40.69      2.27 o
  -7   0   1      375.36      383.47      6.99 o
  -5   0   1        1.91        0.69      0.32 o
  -3   0   1      328.49      304.74      3.56 o
  -1   0   1     1479.68     1446.20     19.32 o
   1   0   1        2.06        0.85      0.21 o
   3   0   1       74.46       81.91      1.72 o
   5   0   1        0.77        0.05      0.34 o
   7   0   1      180.28      177.44      4.27 o
  -8   1   1      116.62      114.71      2.78 o
  -7   1   1       53.09       56.85      1.49 o
  -6   1   1       15.39       17.37      0.88 o
  -5   1   1       38.36       38.59      0.97 o
  -4   1   1       14.68       11.80      0.44 o
  -3   1   1      561.57      563.06      4.13 o
  -2   1   1     9308.60     9456.81     63.84 o
  -1   1   1       12.32       12.69      0.28 o
   0   1   1     3535.54     3320.77     36.73 o
   1   1   1      139.75      120.11      1.42 o
   2   1   1      343.47      307.47      3.34 o
   3   1   1       91.78       90.63      1.21 o
   4   1   1      156.06      151.52      2.19 o
   5   1   1       12.43       13.47      0.69 o
   6   1   1        4.36        4.68      0.53 o
   7   1   1       12.86       12.78      1.00 o
   8   1   1       11.00        9.26      2.54 o
  -8   2   1       59.05       61.66      2.41 o
  -7   2   1       25.68       23.96      1.22 o
  -6   2   1        0.75        0.27      0.29 o
  -5   2   1      159.86      161.32      2.09 o
  -4   2   1     3313.74     3422.45     26.81 o
  -3   2   1       88.54       93.77      0.99 o
  -2   2   1    11040.17    11108.92     83.99 o
  -1   2   1        4.72        5.93      0.31 o
   0   2   1       16.97       20.03      0.55 o
   1   2   1        9.70        6.98      0.27 o
   2   2   1      832.39      842.12      7.77 o
   3   2   1      129.28      120.36      1.62 o
   4   2   1      457.60      464.53      4.60 o
   5   2   1       12.58       14.37      0.70 o
   6   2   1       19.78       19.69      0.91 o
   7   2   1       18.00       18.18      1.14 o
   8   2   1       25.22       21.16      3.36 o
  -8   3   1        0.28       -0.18      0.54 o
  -7   3   1        0.73        0.74      0.38 o
  -6   3   1       14.33       14.19      0.74 o
  -5   3   1       99.94      106.03      1.59 o
  -4   3   1     1631.78     1718.77     13.28 o
  -3   3   1        0.31        0.13      0.10 o
  -2   3   1      870.04      896.03      6.67 o
  -1   3   1      498.94      472.37      4.90 o
   0   3   1      354.97      319.66      4.61 o
   1   3   1        2.62        4.63      0.21 o
   2   3   1      523.47      568.47      5.09 o
   3   3   1        0.38       -0.04      0.16 o
   4   3   1      149.66      150.41      2.05 o
   5   3   1       36.08       41.82      1.22 o
   6   3   1        7.26        7.68      0.67 o
   7   3   1        8.37        6.89      0.88 o
   8   3   1       21.99       22.19      1.67 o
  -8   4   1       45.45       42.22      2.45 o
  -7   4   1       25.46       26.85      1.41 o
  -6   4   1       64.50       63.33      1.56 o
  -5   4   1        6.56        5.07      0.40 o
  -4   4   1     1616.19     1663.77     13.48 o
  -3   4   1      121.69      110.31      1.23 o
  -2   4   1      180.38      191.33      2.03 o
  -1   4   1      358.25      336.74      3.95 o
   0   4   1      279.23      277.95      3.93 o
   1   4   1      546.40      532.16      4.92 o
   2   4   1     1295.11     1380.22     12.32 o
   3   4   1      358.74      393.13      4.28 o
   4   4   1      109.79      117.94      1.75 o
   5   4   1        1.43        1.24      0.31 o
   6   4   1       25.09       26.05      1.20 o
   7   4   1      104.66      106.38      3.14 o
   8   4   1        0.04       -0.19      0.80 o
  -8   5   1       37.02       33.51      2.25 o
  -7   5   1        5.82        5.44      0.88 o
  -6   5   1      556.31      545.11      7.97 o
  -5   5   1       26.54       26.50      0.82 o
  -4   5   1      169.62      191.68      2.21 o
  -3   5   1       35.42       36.70      0.61 o
  -2   5   1       77.84       65.36      0.88 o
  -1   5   1        7.91        5.78      0.40 o
   0   5   1     1259.42     1313.14     17.35 o
   1   5   1      660.17      679.16      7.63 o
   2   5   1      217.00      224.63      2.52 o
   3   5   1       48.40       52.85      0.96 o
   4   5   1      193.63      195.57      2.48 o
   5   5   1       12.05       12.25      0.70 o
   6   5   1       26.39       28.02      1.32 o
   7   5   1       93.85       96.01      2.92 o
  -8   6   1       69.69       74.99      3.20 o
  -7   6   1       79.48       84.54      2.73 o
  -6   6   1      166.80      170.63      3.06 o
  -5   6   1        3.89        4.52      0.41 o
  -4   6   1      189.61      191.57      2.21 o
  -3   6   1      329.76      348.75      3.39 o
  -2   6   1      750.94      799.23      7.28 o
  -1   6   1      231.50      204.12      2.61 o
   0   6   1     1836.81     1877.32     22.06 o
   1   6   1      190.14      212.65      2.50 o
   2   6   1      274.75      254.81      3.13 o
   3   6   1       66.75       58.13      1.95 o
   4   6   1       16.34       14.23      0.59 o
   5   6   1        8.52        7.81      0.72 o
   6   6   1        0.00        0.02      0.41 o
   7   6   1       85.19       81.02      3.29 o
  -8   7   1        7.38        5.17      1.12 o
  -7   7   1      171.70      177.14      4.91 o
  -6   7   1      406.88      405.01      8.52 o
  -5   7   1        8.03        6.73      0.73 o
  -4   7   1       92.63       90.39      1.49 o
  -3   7   1        0.63        1.49      0.21 o
  -2   7   1      241.80      222.62      2.50 o
  -1   7   1      404.23      429.05      6.70 o
   0   7   1      580.66      639.78      7.91 o
   1   7   1       32.32       38.15      0.89 o
   2   7   1      172.26      178.57      2.17 o
   3   7   1       32.96       29.53      0.85 o
   4   7   1      152.19      153.86      2.58 o
   5   7   1       62.02       61.95      1.73 o
   6   7   1       75.54       75.24      2.92 o
   7   7   1       16.13       16.09      1.66 o
  -7   8   1      104.89      105.14      3.59 o
  -6   8   1      107.32      105.50      2.88 o
  -5   8   1      493.82      490.99      7.94 o
  -4   8   1      392.97      387.75      4.11 o
  -3   8   1      144.98      135.87      1.81 o
  -2   8   1        6.69        7.04      0.33 o
  -1   8   1       12.77       12.11      0.48 o
   0   8   1        5.51        7.71      0.35 o
   1   8   1       80.07       80.57      1.60 o
   2   8   1      363.15      387.42      4.84 o
   3   8   1       16.32       18.96      0.67 o
   4   8   1        7.37        7.40      0.92 o
   5   8   1       26.95       25.61      2.31 o
   6   8   1       26.04       27.79      1.63 o
   7   8   1        6.49        5.96      1.16 o
  -7   9   1        3.95        3.50      0.91 o
  -6   9   1       42.19       41.28      1.79 o
  -5   9   1       42.17       41.86      1.62 o
  -4   9   1      513.59      493.21      6.64 o
  -3   9   1      194.91      187.02      2.18 o
  -2   9   1        7.46        8.73      0.35 o
  -1   9   1        2.03        2.20      0.44 o
   0   9   1        2.16        2.95      0.31 o
   1   9   1      130.87      118.14      2.05 o
   2   9   1      646.58      657.82     11.74 o
   3   9   1       70.27       70.23      1.51 o
   4   9   1       36.64       37.93      1.76 o
   5   9   1        7.88        9.41      0.99 o
   6   9   1        3.93        4.94      1.02 o
  -7  10   1        4.87        5.66      1.26 o
  -6  10   1      395.78      401.03      8.04 o
  -5  10   1       20.86       20.17      1.17 o
  -4  10   1        3.76        2.83      0.69 o
  -3  10   1       20.10       20.16      0.71 o
  -2  10   1       12.01       13.41      0.50 o
  -1  10   1       13.87       15.11      0.70 o
   0  10   1     1619.28     1601.59     19.14 o
   1  10   1      135.00      121.26      2.14 o
   2  10   1       96.91       91.55      1.92 o
   3  10   1      304.77      281.04      5.76 o
   4  10   1        3.64        3.65      0.77 o
   5  10   1        2.98        3.35      0.69 o
   6  10   1       26.92       30.03      2.11 o
  -6  11   1       12.16       10.06      1.18 o
  -5  11   1       18.35       18.32      1.54 o
  -4  11   1        0.44        0.40      0.36 o
  -3  11   1       70.18       67.74      1.51 o
  -2  11   1      282.73      287.82      3.64 o
  -1  11   1       55.20       52.94      1.10 o
   0  11   1      175.55      174.97      2.72 o
   1  11   1       38.31       37.68      1.18 o
   2  11   1       15.15       12.03      0.91 o
   3  11   1        0.02        0.78      0.49 o
   4  11   1      107.90      112.66      4.41 o
   5  11   1       67.96       68.59      3.03 o
   6  11   1       25.82       28.13      1.97 o
  -6  12   1      110.12      113.38      3.52 o
  -5  12   1       91.59       95.37      3.01 o
  -4  12   1        0.45        0.40      0.39 o
  -3  12   1       50.70       47.25      1.30 o
  -2  12   1       86.52       88.98      2.05 o
  -1  12   1       27.90       23.71      0.89 o
   0  12   1      583.99      580.81     13.31 o
   1  12   1      231.06      230.17      4.66 o
   2  12   1       62.33       59.84      2.01 o
   3  12   1       33.86       32.29      1.89 o
   4  12   1        9.42        9.66      1.10 o
   5  12   1       14.77       19.81      1.55 o
  -5  13   1        2.58        2.02      0.56 o
  -4  13   1        3.25        3.08      0.52 o
  -3  13   1        0.22       -0.40      0.40 o
  -2  13   1      566.09      570.85      9.67 o
  -1  13   1      261.85      262.93      5.11 o
   0  13   1       16.38       16.48      1.93 o
   1  13   1      113.35      112.69      2.85 o
   2  13   1      198.82      210.38      4.86 o
   3  13   1        0.88        1.28      0.61 o
   4  13   1        1.79        2.50      0.73 o
   5  13   1       14.22       20.54      1.61 o
  -4  14   1        0.08        0.32      0.66 o
  -3  14   1      127.09      135.41      4.30 o
  -2  14   1        9.19        7.03      0.95 o
  -1  14   1       29.44       29.84      1.74 o
   0  14   1       99.62      104.47      3.35 o
   1  14   1       38.97       39.58      3.36 o
   2  14   1        2.77        1.10      1.37 o
   3  14   1       10.34        9.53      1.08 o
   4  14   1        5.08        4.19      0.76 o
  -4  15   1       39.64       42.67      2.47 o
  -3  15   1       63.39       64.92      3.66 o
  -2  15   1      103.33      112.24      3.72 o
  -1  15   1        3.55        3.53      1.17 o
   0  15   1       25.59       25.33      1.24 o
   1  15   1        0.02        0.20      0.58 o
   2  15   1       92.10      103.46      3.73 o
   3  15   1       79.80       86.53      5.80 o
  -2  16   1       46.79       57.95      2.59 o
  -1  16   1       70.60       72.62      2.86 o
   0  16   1      153.05      179.35      4.00 o
   1  16   1        0.12       -0.51      0.92 o
   2  16   1        0.80        2.84      0.90 o
  -8   0   2       30.08       31.67      2.09 o
  -6   0   2      316.74      311.89      7.15 o
  -4   0   2        0.34        0.11      0.34 o
  -2   0   2       38.60       29.90      0.88 o
   0   0   2     1077.64     1001.42     13.91 o
   2   0   2        9.95        9.11      0.58 o
   4   0   2      138.68      136.66      3.44 o
   6   0   2        9.51       11.07      1.10 o
  -9   1   2       75.98       71.94      3.31 o
  -8   1   2        2.83        2.76      0.70 o
  -7   1   2        1.73        1.72      0.50 o
  -6   1   2       15.14       14.66      0.79 o
  -5   1   2      187.85      200.71      2.71 o
  -4   1   2      159.87      172.82      2.15 o
  -3   1   2        2.25        2.42      0.21 o
  -2   1   2       91.03       97.18      1.29 o
  -1   1   2      456.97      455.74      4.86 o
   0   1   2        2.57        1.77      0.18 o
   1   1   2       62.05       59.87      0.98 o
   2   1   2       50.41       56.07      1.04 o
   3   1   2        2.76        3.72      0.46 o
   4   1   2       44.45       41.37      1.12 o
   5   1   2      237.29      241.00      3.36 o
   6   1   2      100.39      101.45      2.22 o
   7   1   2        0.17        0.92      0.65 o
  -9   2   2       28.77       30.95      2.84 o
  -8   2   2       30.81       31.83      2.87 o
  -7   2   2       35.06       38.11      1.99 o
  -6   2   2       13.24       15.67      0.81 o
  -5   2   2      329.63      334.26      4.30 o
  -4   2   2     1778.58     1856.04     15.68 o
  -3   2   2      549.57      539.56      4.92 o
  -2   2   2        6.41        9.11      0.32 o
  -1   2   2        7.91        4.28      0.19 o
   0   2   2      680.94      664.97      6.49 o
   1   2   2       87.90       96.50      1.33 o
   2   2   2       28.53       25.83      0.72 o
   3   2   2      377.83      411.71      6.79 o
   4   2   2        6.00        4.94      0.47 o
   5   2   2      121.54      122.58      2.18 o
   6   2   2        0.50        0.57      0.36 o
   7   2   2       16.98       17.33      1.63 o
  -8   3   2       61.61       59.44      3.92 o
  -7   3   2       24.17       23.30      1.30 o
  -6   3   2      439.34      439.28      6.02 o
  -5   3   2      148.86      152.94      2.65 o
  -4   3   2      207.55      223.82      2.62 o
  -3   3   2        2.78        3.55      0.23 o
  -2   3   2      986.07      939.59     10.47 o
  -1   3   2      343.22      351.06      4.19 o
   0   3   2      409.09      451.21      4.87 o
   1   3   2        3.82        2.88      0.24 o
   2   3   2      442.27      474.54      5.81 o
   3   3   2       60.12       57.61      1.25 o
   4   3   2        0.25        0.27      0.24 o
   5   3   2      164.99      161.88      3.95 o
   6   3   2       53.13       54.32      1.70 o
   7   3   2       73.65       76.42      2.71 o
  -8   4   2      279.12      277.17     10.41 o
  -7   4   2        2.91        2.17      0.58 o
  -6   4   2     1194.89     1178.25     15.20 o
  -5   4   2        9.84       10.44      0.54 o
  -4   4   2     1435.71     1499.79     12.22 o
  -3   4   2       11.99       10.14      0.33 o
  -2   4   2     1301.77     1364.34     16.39 o
  -1   4   2      110.03      109.30      1.84 o
   0   4   2     1045.83     1078.12     11.97 o
   1   4   2       75.31       73.47      1.08 o
   2   4   2       32.69       33.85      0.92 o
   3   4   2      116.36      130.89      1.92 o
   4   4   2        1.18        2.52      0.36 o
   5   4   2      109.98      116.11      2.87 o
   6   4   2        1.35        1.15      0.52 o
   7   4   2       60.84       65.90      2.53 o
  -8   5   2        4.76        6.59      1.43 o
  -7   5   2       35.41       32.22      1.50 o
  -6   5   2      822.05      788.29     10.72 o
  -5   5   2       14.35       15.22      0.61 o
  -4   5   2        0.00        0.27      0.18 o
  -3   5   2       28.80       36.29      0.81 o
  -2   5   2     1108.78     1160.40     15.69 o
  -1   5   2       11.26       10.15      0.50 o
   0   5   2      727.58      771.93     13.61 o
   1   5   2       46.06       38.98      0.74 o
   2   5   2      395.72      422.53      4.86 o
   3   5   2        1.45        1.24      0.25 o
   4   5   2       87.84       95.82      1.81 o
   5   5   2      419.22      425.52      6.43 o
   6   5   2        1.32        1.67      0.56 o
   7   5   2      275.48      298.76      7.41 o
  -8   6   2      923.81      919.34     27.38 o
  -7   6   2      153.14      152.35      3.83 o
  -6   6   2      444.60      436.92      6.65 o
  -5   6   2       51.56       47.49      1.12 o
  -4   6   2      329.03      319.57      3.49 o
  -3   6   2       26.56       27.76      0.70 o
  -2   6   2     1047.39     1115.19     15.14 o
  -1   6   2      349.79      360.22      6.48 o
   0   6   2     1612.09     1725.34     18.70 o
   1   6   2      202.64      223.40      4.98 o
   2   6   2      125.03      122.29      2.08 o
   3   6   2        6.06        5.47      0.46 o
   4   6   2       47.62       51.14      1.33 o
   5   6   2       21.85       18.03      1.14 o
   6   6   2       55.82       52.37      3.17 o
   7   6   2       10.00       10.22      2.10 o
  -8   7   2       43.19       34.68      2.24 o
  -7   7   2       66.54       70.60      2.47 o
  -6   7   2      113.35      112.33      2.91 o
  -5   7   2       60.85       62.42      1.51 o
  -4   7   2        7.24        6.68      0.46 o
  -3   7   2      265.50      253.06      3.19 o
  -2   7   2      159.26      152.70      2.88 o
  -1   7   2      600.10      610.03      9.83 o
   0   7   2      146.07      154.45      2.88 o
   1   7   2        1.44        1.66      0.28 o
   2   7   2       37.34       42.00      0.92 o
   3   7   2       15.65       12.18      0.52 o
   4   7   2        1.15        1.13      0.41 o
   5   7   2        4.49        2.24      0.69 o
   6   7   2       27.84       26.99      1.92 o
   7   7   2        7.20        5.05      1.26 o
  -8   8   2        4.70        2.36      1.39 o
  -7   8   2       28.16       26.74      1.79 o
  -6   8   2        0.03       -0.18      0.40 o
  -5   8   2       27.92       26.24      1.25 o
  -4   8   2      245.26      253.42      3.08 o
  -3   8   2      122.36      127.38      1.82 o
  -2   8   2       56.62       56.48      1.53 o
  -1   8   2       17.76       11.08      0.73 o
   0   8   2        3.35        6.13      0.31 o
   1   8   2       27.34       29.54      0.86 o
   2   8   2      107.36      101.88      2.30 o
   3   8   2       17.48       18.87      0.97 o
   4   8   2        0.60        0.78      0.53 o
   5   8   2       12.21       10.60      1.25 o
   6   8   2        0.50        1.41      0.77 o
  -7   9   2        3.61        3.08      1.33 o
  -6   9   2      133.42      138.01      3.35 o
  -5   9   2       18.15       20.06      1.11 o
  -4   9   2        0.14        0.20      0.28 o
  -3   9   2      131.89      140.94      1.97 o
  -2   9   2      226.32      234.38      6.56 o
  -1   9   2       37.16       39.57      1.63 o
   0   9   2      181.11      178.01      3.24 o
   1   9   2      161.07      152.74      3.36 o
   2   9   2      111.99      116.74      2.86 o
   3   9   2       67.66       68.64      2.35 o
   4   9   2        2.23        2.95      0.71 o
   5   9   2       33.60       29.64      1.87 o
   6   9   2       17.23       20.83      1.77 o
  -7  10   2      139.51      140.21      5.02 o
  -6  10   2        7.32        5.59      0.80 o
  -5  10   2       30.63       32.35      1.36 o
  -4  10   2        5.24        6.72      0.81 o
  -3  10   2       21.30       24.89      0.87 o
  -2  10   2       81.17       70.37      1.58 o
  -1  10   2      124.71      133.65      3.38 o
   0  10   2       18.26       19.63      0.64 o
   1  10   2        5.65        5.60      0.49 o
   2  10   2        0.00        0.14      0.36 o
   3  10   2        5.55        4.34      1.00 o
   4  10   2        4.74        4.56      0.85 o
   5  10   2       22.57       21.66      2.04 o
   6  10   2        2.83        3.39      1.00 o
  -6  11   2        1.07        0.67      0.51 o
  -5  11   2       43.36       42.17      2.29 o
  -4  11   2       11.18       11.87      1.00 o
  -3  11   2      103.42      110.66      2.52 o
  -2  11   2      268.13      256.06      4.60 o
  -1  11   2       16.35       14.55      1.83 o
   0  11   2       99.21       90.34      2.58 o
   1  11   2       53.24       56.45      1.73 o
   2  11   2        3.21        2.39      0.58 o
   3  11   2        0.89        1.28      0.53 o
   4  11   2       92.81       96.61      3.76 o
   5  11   2       28.24       25.88      3.87 o
  -6  12   2       34.73       43.00      2.71 o
  -5  12   2        0.14        1.06      0.62 o
  -4  12   2      260.25      275.47      5.78 o
  -3  12   2        2.78        1.98      0.61 o
  -2  12   2      159.88      169.82      3.32 o
  -1  12   2      178.18      179.37      3.39 o
   0  12   2        5.62        4.91      0.89 o
   1  12   2      172.76      167.78      3.77 o
   2  12   2       10.83       12.31      1.25 o
   3  12   2       18.73       19.83      1.38 o
   4  12   2       10.96       10.05      1.18 o
   5  12   2        2.14        3.58      1.17 o
  -5  13   2        0.14        0.69      0.60 o
  -4  13   2       47.87       42.92      2.13 o
  -3  13   2        1.74        1.93      0.60 o
  -2  13   2      254.10      235.95      5.70 o
  -1  13   2       84.20       73.78      4.38 o
   0  13   2      169.30      157.45      3.49 o
   1  13   2       52.41       49.41      1.82 o
   2  13   2      178.93      182.56      4.37 o
   3  13   2      110.24      104.87      3.25 o
   4  13   2       65.59       72.71      3.48 o
  -5  14   2       42.29       45.48      4.38 o
  -4  14   2      567.27      608.37     13.58 o
  -3  14   2      157.44      153.44      4.45 o
  -2  14   2      105.34      104.35      3.20 o
  -1  14   2       76.06       83.24      2.69 o
   0  14   2       30.17       27.36      1.56 o
   1  14   2        2.07        2.11      0.73 o
   2  14   2        0.05        0.55      0.56 o
   3  14   2       98.00      116.44      3.55 o
  -3  15   2       66.60       67.26      2.67 o
  -2  15   2       24.77       30.07      1.58 o
  -1  15   2        5.52        4.67      0.77 o
   0  15   2        7.22        6.84      0.94 o
   1  15   2       30.94       34.59      2.70 o
   2  15   2       35.84       34.27      2.13 o
  -2  16   2       11.90        8.42      1.17 o
  -1  16   2        1.39        0.77      0.64 o
   0  16   2        5.52        8.86      1.53 o
   1  16   2        2.27        0.62      0.66 o
  -9   0   3       20.25       17.09      3.15 o
  -7   0   3      150.55      156.77      7.63 o
  -5   0   3       48.46       56.57      2.01 o
  -3   0   3      167.58      162.59      4.14 o
  -1   0   3      132.26      154.78      4.26 o
   1   0   3     2507.77     2755.09     38.37 o
   3   0   3        5.07        4.33      0.86 o
   5   0   3      131.55      136.60      3.42 o
  -9   1   3       19.13       20.92      2.37 o
  -8   1   3       22.99       20.22      2.49 o
  -7   1   3       44.15       48.40      2.23 o
  -6   1   3      272.84      270.15      5.11 o
  -5   1   3        2.02        1.94      0.41 o
  -4   1   3        3.84        4.31      0.39 o
  -3   1   3      242.22      230.85      2.94 o
  -2   1   3      354.49      362.84      4.40 o
  -1   1   3       29.48       34.75      0.70 o
   0   1   3       99.22       94.91      1.49 o
   1   1   3      669.71      723.94      8.56 o
   2   1   3       57.35       58.25      1.48 o
   3   1   3      390.83      399.25      6.17 o
   4   1   3      111.38      113.14      2.85 o
   5   1   3        6.17        8.82      0.78 o
   6   1   3       34.06       35.13      1.61 o
   7   1   3       76.47       65.43      5.29 o
  -9   2   3        0.90        0.56      0.97 o
  -8   2   3       23.21       25.74      2.34 o
  -7   2   3        0.08        0.17      0.50 o
  -6   2   3      267.64      263.87      4.98 o
  -5   2   3       10.93        9.48      0.79 o
  -4   2   3      446.48      423.65      7.60 o
  -3   2   3        5.89        5.88      0.41 o
  -2   2   3       63.93       71.00      1.27 o
  -1   2   3        3.94        5.47      0.28 o
   0   2   3       56.50       64.09      1.13 o
   1   2   3      157.57      182.20      2.48 o
   2   2   3       74.04       59.66      2.08 o
   3   2   3       38.29       42.30      1.34 o
   4   2   3      147.84      156.36      3.51 o
   5   2   3       34.39       33.41      1.32 o
   6   2   3      387.62      405.47      6.69 o
   7   2   3      188.69      205.64     10.18 o
  -9   3   3       36.95       29.91      3.76 o
  -8   3   3        9.54        7.49      1.43 o
  -7   3   3        0.69        0.92      0.64 o
  -6   3   3      341.28      348.27      7.23 o
  -5   3   3       13.08       11.58      0.76 o
  -4   3   3      198.54      214.53      2.89 o
  -3   3   3      384.45      363.11      3.98 o
  -2   3   3       93.58       92.34      1.80 o
  -1   3   3       34.96       31.74      1.08 o
   0   3   3      478.67      516.41      6.48 o
   1   3   3      422.20      448.03      6.11 o
   2   3   3      275.27      295.69      4.44 o
   3   3   3      730.72      760.78     10.63 o
   4   3   3       46.51       39.52      1.37 o
   5   3   3        6.45        9.17      0.86 o
   6   3   3        0.44       -0.18      0.45 o
   7   3   3       27.81       25.38      1.99 o
  -8   4   3      129.74      119.72      4.96 o
  -7   4   3       53.47       56.40      4.79 o
  -6   4   3      156.40      155.57      4.23 o
  -5   4   3        5.38        6.49      0.53 o
  -4   4   3      733.58      745.19      8.07 o
  -3   4   3       80.19       82.63      2.03 o
  -2   4   3        3.51        2.09      0.25 o
  -1   4   3       36.11       37.07      0.86 o
   0   4   3      104.18      106.97      1.64 o
   1   4   3      383.60      392.46      7.07 o
   2   4   3      120.76      136.42      5.13 o
   3   4   3       22.03       25.13      0.97 o
   4   4   3      243.65      248.84      4.21 o
   5   4   3       46.42       45.64      1.69 o
   6   4   3       43.63       44.31      2.05 o
   7   4   3        0.02        0.23      1.00 o
  -8   5   3      377.99      343.24     15.94 o
  -7   5   3       14.00       13.77      1.36 o
  -6   5   3        0.72        0.36      0.47 o
  -5   5   3       55.20       51.48      1.28 o
  -4   5   3       60.84       67.37      1.49 o
  -3   5   3      104.04      104.36      1.81 o
  -2   5   3      309.78      336.18      4.99 o
  -1   5   3        1.60        2.07      0.27 o
   0   5   3        2.34        1.13      0.26 o
   1   5   3        0.33        2.14      0.27 o
   2   5   3       10.55        9.03      0.54 o
   3   5   3       51.48       45.14      1.60 o
   4   5   3       29.26       30.84      1.38 o
   5   5   3      125.29      123.51      3.21 o
   6   5   3       34.51       34.52      3.14 o
  -8   6   3      369.16      339.84      9.75 o
  -7   6   3       13.95       13.53      3.66 o
  -6   6   3      201.80      199.63      5.94 o
  -5   6   3       25.70       22.91      1.17 o
  -4   6   3        9.07        8.93      0.65 o
  -3   6   3       51.60       46.55      1.09 o
  -2   6   3      111.11      103.55      1.84 o
  -1   6   3       83.97       89.90      1.46 o
   0   6   3       92.17       90.36      1.90 o
   1   6   3        2.18        2.20      0.36 o
   2   6   3        3.00        3.27      0.36 o
   3   6   3       87.79       86.28      2.19 o
   4   6   3        2.57        1.23      0.42 o
   5   6   3       88.28       84.57      2.55 o
   6   6   3       29.10       26.44      2.04 o
  -8   7   3      330.09      311.91     11.41 o
  -7   7   3       13.09       11.47      1.58 o
  -6   7   3      129.99      128.04      5.09 o
  -5   7   3       34.48       38.47      2.03 o
  -4   7   3       29.78       28.33      1.10 o
  -3   7   3       24.55       22.34      0.74 o
  -2   7   3      615.65      633.51     10.29 o
  -1   7   3       30.59       22.71      0.76 o
   0   7   3        0.16        0.04      0.20 o
   1   7   3       17.08       18.30      1.28 o
   2   7   3       82.71       91.20      2.03 o
   3   7   3      102.36       85.93      2.28 o
   4   7   3        1.32        0.15      0.56 o
   5   7   3      142.75      129.76      4.07 o
   6   7   3       12.95       12.74      1.83 o
  -8   8   3        2.98        2.60      1.93 o
  -7   8   3       14.51       15.27      3.92 o
  -6   8   3        0.13       -0.09      0.64 o
  -5   8   3       22.72       21.34      1.13 o
  -4   8   3      541.21      538.98     13.98 o
  -3   8   3      197.44      220.24      3.99 o
  -2   8   3       22.59       26.69      1.10 o
  -1   8   3       52.03       55.43      1.80 o
   0   8   3        0.04        0.23      0.20 o
   1   8   3       13.94       14.97      0.72 o
   2   8   3        1.33        2.00      0.41 o
   3   8   3      641.25      585.85     10.15 o
   4   8   3       51.23       49.77      2.25 o
   5   8   3      101.91       92.11      4.13 o
   6   8   3       56.46       56.01      6.67 o
  -7   9   3        2.31        1.12      1.32 o
  -6   9   3        0.00        0.81      0.73 o
  -5   9   3      203.48      196.98      5.67 o
  -4   9   3        0.30        1.44      0.43 o
  -3   9   3      123.47      119.88      2.00 o
  -2   9   3        6.23        4.56      0.75 o
  -1   9   3       17.56       16.22      0.85 o
   0   9   3       85.43       86.28      1.51 o
   1   9   3        9.75        8.24      0.48 o
   2   9   3       94.93       90.07      6.72 o
   3   9   3       29.01       40.25      2.25 o
   4   9   3        9.51        7.03      1.03 o
   5   9   3      256.08      262.83      7.94 o
  -7  10   3        6.71        6.32      1.39 o
  -6  10   3        2.98        4.28      1.17 o
  -5  10   3       29.73       27.20      1.83 o
  -4  10   3      111.75       99.95      4.27 o
  -3  10   3       19.82       18.01      0.90 o
  -2  10   3       10.47       17.81      1.34 o
  -1  10   3       40.10       39.89      1.75 o
   0  10   3        3.16        4.10      1.04 o
   1  10   3        5.52        7.13      0.86 o
   2  10   3      147.01      138.71      4.32 o
   3  10   3       75.69       60.69      2.43 o
   4  10   3       43.76       39.72      2.24 o
   5  10   3      150.65      156.47      5.79 o
  -6  11   3       29.88       35.24      3.31 o
  -5  11   3       55.42       57.29      3.36 o
  -4  11   3       67.43       61.36      2.50 o
  -3  11   3        0.07        0.06      0.27 o
  -2  11   3      272.76      233.74      9.37 o
  -1  11   3      281.26      244.85      9.57 o
   0  11   3       86.80       79.19      2.26 o
   1  11   3       14.34       16.94      1.26 o
   2  11   3      132.53      135.16      4.30 o
   3  11   3        1.02        0.56      0.53 o
   4  11   3      155.67      162.92      9.67 o
  -6  12   3       21.47       25.37      2.10 o
  -5  12   3       14.15       16.46      3.31 o
  -4  12   3        6.60        4.80      0.81 o
  -3  12   3        1.97        1.28      0.51 o
  -2  12   3       31.97       26.76      2.85 o
  -1  12   3        7.85        9.77      1.83 o
   0  12   3       30.18       22.49      1.24 o
   1  12   3       88.06       87.56      3.08 o
   2  12   3       52.34       51.48      3.26 o
   3  12   3       76.29       78.87      2.85 o
   4  12   3       38.37       38.55      2.61 o
  -5  13   3        4.03        4.76      1.02 o
  -4  13   3       33.89       29.83      1.73 o
  -3  13   3        0.37        0.64      0.45 o
  -2  13   3       11.81        9.46      1.93 o
  -1  13   3        1.07        0.10      0.81 o
   0  13   3        0.65        0.38      0.44 o
   1  13   3        0.17        0.36      0.81 o
   2  13   3        9.16        7.33      1.13 o
   3  13   3        0.01        0.26      0.58 o
  -4  14   3       69.97       68.75      3.10 o
  -3  14   3      109.62      103.12      7.99 o
  -2  14   3       24.52       26.15      2.95 o
  -1  14   3       53.73       50.98      3.97 o
   0  14   3       35.34       36.07      1.75 o
   1  14   3       14.35       13.35      1.28 o
   2  14   3        1.04        1.57      0.71 o
  -3  15   3       49.07       50.19      2.04 o
  -2  15   3        5.42        5.39      1.73 o
  -1  15   3      115.47       92.11      5.60 o
   0  15   3       67.68       81.10      5.09 o
   1  15   3       22.30       21.10      1.66 o
  -8   0   4      684.67      641.21     21.92 o
  -6   0   4        3.16        2.61      0.97 o
  -4   0   4      417.36      438.33     12.09 o
  -2   0   4      261.67      314.73     10.63 o
   0   0   4       90.06      109.88      3.13 o
   2   0   4      355.13      360.55      8.61 o
   4   0   4      399.35      401.81     10.09 o
   6   0   4       17.53       17.40      2.95 o
  -9   1   4        0.69        1.57      1.11 o
  -8   1   4       15.03       15.79      1.94 o
  -7   1   4       32.98       36.55      2.80 o
  -6   1   4       92.05       88.32      2.45 o
  -5   1   4       48.77       43.98      1.37 o
  -4   1   4        1.76        0.86      0.29 o
  -3   1   4      115.05      116.12      2.20 o
  -2   1   4      199.84      201.75      2.92 o
  -1   1   4     1921.02     2120.92     30.22 o
   0   1   4       27.12       34.07      0.96 o
   1   1   4      262.36      297.12      5.83 o
   2   1   4       43.73       40.00      1.30 o
   3   1   4      144.95      133.48      3.39 o
   4   1   4       11.56       14.41      1.10 o
   5   1   4     1082.41     1108.38     14.81 o
   6   1   4      103.39      106.78      3.79 o
  -9   2   4        8.15        7.44      1.65 o
  -8   2   4       66.34       66.29      3.56 o
  -7   2   4        1.43        0.96      0.61 o
  -6   2   4       19.55       18.14      1.37 o
  -5   2   4       89.81       92.94      2.10 o
  -4   2   4      100.65      107.84      2.48 o
  -3   2   4      194.53      199.43      2.95 o
  -2   2   4        3.35        7.03      0.46 o
  -1   2   4      341.22      345.50      8.54 o
   0   2   4      588.33      622.44     11.52 o
   1   2   4       72.33       83.21      2.02 o
   2   2   4       79.30       84.75      1.97 o
   3   2   4      515.14      519.13      8.44 o
   4   2   4      112.93      114.60      3.54 o
   5   2   4       87.07       93.22      2.99 o
   6   2   4        0.42        0.25      0.82 o
  -8   3   4        0.03       -0.31      0.68 o
  -7   3   4       33.07       34.63      1.98 o
  -6   3   4      252.42      240.46      8.86 o
  -5   3   4       16.49       14.23      0.80 o
  -4   3   4       14.43       10.75      0.62 o
  -3   3   4       46.34       56.06      1.32 o
  -2   3   4       17.61       18.33      0.65 o
  -1   3   4      139.74      142.20      2.21 o
   0   3   4       23.39       18.47      0.75 o
   1   3   4       61.69       62.21      1.77 o
   2   3   4      171.98      173.48      3.14 o
   3   3   4       83.68       86.78      3.18 o
   4   3   4       22.55       21.60      1.74 o
   5   3   4        3.71        4.80      0.76 o
   6   3   4        1.56        2.22      1.00 o
  -8   4   4       42.23       48.40      5.60 o
  -7   4   4       16.54       15.08      1.42 o
  -6   4   4        5.86        6.05      1.11 o
  -5   4   4       12.47       11.29      0.70 o
  -4   4   4       20.72       20.55      0.94 o
  -3   4   4       12.10       12.38      0.70 o
  -2   4   4       10.95       11.30      0.67 o
  -1   4   4      180.83      172.62      3.18 o
   0   4   4        0.23        0.46      0.30 o
   1   4   4        0.01        0.22      0.27 o
   2   4   4      101.83       99.42      2.50 o
   3   4   4      220.50      217.11      5.13 o
   4   4   4      242.83      227.62      5.56 o
   5   4   4        0.23        0.19      0.53 o
   6   4   4       60.41       65.02      3.70 o
  -8   5   4      122.82      121.93      6.92 o
  -7   5   4       46.67       46.00      2.28 o
  -6   5   4       33.34       33.10      2.14 o
  -5   5   4       64.43       63.06      2.41 o
  -4   5   4        6.16        7.36      0.75 o
  -3   5   4       68.31       65.31      1.55 o
  -2   5   4       42.99       46.58      1.31 o
  -1   5   4       59.36       66.47      1.62 o
   0   5   4       84.78       84.25      1.97 o
   1   5   4       18.94       17.64      0.77 o
   2   5   4      240.85      227.64      4.78 o
   3   5   4        1.63        1.13      0.58 o
   4   5   4        5.39        7.06      1.03 o
   5   5   4       42.01       44.27      2.24 o
   6   5   4      148.23      157.86      7.89 o
  -8   6   4       11.22       17.60      2.75 o
  -7   6   4        0.59        1.29      0.67 o
  -6   6   4       40.57       35.30      4.22 o
  -5   6   4       37.56       40.27      1.81 o
  -4   6   4       22.61       23.58      1.06 o
  -3   6   4        3.39        2.83      0.38 o
  -2   6   4      106.01       99.64      1.90 o
  -1   6   4      350.16      348.23      7.38 o
   0   6   4      230.54      232.53      4.09 o
   1   6   4      221.46      214.80      4.25 o
   2   6   4       45.18       47.04      1.90 o
   3   6   4        4.30        2.51      0.68 o
   4   6   4      229.10      231.45      9.07 o
   5   6   4        0.12        0.11      0.75 o
  -8   7   4       30.24       29.45      2.54 o
  -7   7   4       24.72       23.68      2.10 o
  -6   7   4       65.99       64.22      2.53 o
  -5   7   4       30.84       29.22      1.55 o
  -4   7   4       34.01       30.06      1.17 o
  -3   7   4       21.42       24.70      1.02 o
  -2   7   4      124.93      127.22      2.25 o
  -1   7   4        0.50        0.30      0.28 o
   0   7   4      145.43      141.64      2.83 o
   1   7   4     1125.41     1095.90     15.60 o
   2   7   4       57.38       59.21      2.78 o
   3   7   4      327.74      292.44      7.88 o
   4   7   4        0.13        0.41      0.65 o
   5   7   4       19.74       24.43      2.29 o
  -7   8   4        1.49        1.63      1.22 o
  -6   8   4        3.62        2.60      0.92 o
  -5   8   4       69.61       62.76      3.40 o
  -4   8   4       20.48       24.92      1.33 o
  -3   8   4       98.35       99.99      2.63 o
  -2   8   4       56.38       53.53      1.24 o
  -1   8   4       65.19       54.41      1.62 o
   0   8   4      157.00      150.14      3.06 o
   1   8   4        8.06       10.20      0.91 o
   2   8   4      160.88      149.09      4.99 o
   3   8   4      109.51      125.71      4.51 o
   4   8   4       73.20       70.02      3.43 o
   5   8   4        2.88        2.21      1.10 o
  -7   9   4        0.20       -0.41      0.92 o
  -6   9   4      370.46      358.11      9.30 o
  -5   9   4        0.81        0.55      0.60 o
  -4   9   4      188.72      162.73      4.84 o
  -3   9   4       89.98       76.43      2.20 o
  -2   9   4       92.48       85.03      1.63 o
  -1   9   4       30.55       33.57      1.23 o
   0   9   4      236.69      257.93      4.43 o
   1   9   4      408.77      364.74      8.69 o
   2   9   4       17.26       21.38      1.73 o
   3   9   4      649.31      596.75     13.85 o
   4   9   4       59.65       60.25      3.23 o
   5   9   4       24.40       25.26      2.54 o
  -7  10   4       19.62       18.62      2.00 o
  -6  10   4       26.18       25.59      2.00 o
  -5  10   4        8.12        7.39      1.09 o
  -4  10   4       36.68       26.72      1.56 o
  -3  10   4       43.94       42.18      1.30 o
  -2  10   4       55.48       48.11      1.34 o
  -1  10   4       62.39       53.79      1.50 o
   0  10   4      172.60      163.68      4.55 o
   1  10   4      387.75      325.81      8.02 o
   2  10   4      107.12      101.25      3.79 o
   3  10   4      137.99      146.30      7.53 o
   4  10   4        0.02        0.43      0.78 o
  -6  11   4       38.27       41.31      2.56 o
  -5  11   4       82.16       79.28      3.20 o
  -4  11   4        0.01        0.38      0.51 o
  -3  11   4        0.35        0.67      0.41 o
  -2  11   4        0.41       -0.71      0.71 o
  -1  11   4       74.37       74.22      1.83 o
   0  11   4        9.31       10.04      0.98 o
   1  11   4       15.34       16.08      1.37 o
   2  11   4       54.47       52.97      3.21 o
   3  11   4        3.83        2.47      0.92 o
   4  11   4       30.41       27.04      2.32 o
  -6  12   4        5.42        7.80      1.32 o
  -5  12   4       27.97       24.31      1.79 o
  -4  12   4       37.58       38.78      2.09 o
  -3  12   4       27.44       30.66      1.42 o
  -2  12   4       10.23        6.21      1.83 o
  -1  12   4        0.31        0.55      0.38 o
   0  12   4        0.15       -0.29      0.51 o
   1  12   4        6.21        2.76      0.77 o
   2  12   4        5.79        3.04      0.90 o
   3  12   4        0.04        0.88      0.75 o
  -5  13   4        3.21        2.44      0.85 o
  -4  13   4       26.29       25.08      1.53 o
  -3  13   4      125.58      132.01      7.23 o
  -2  13   4       17.98       23.61      2.95 o
  -1  13   4        0.02        0.61      1.12 o
   0  13   4        0.02       -0.15      0.46 o
   1  13   4       20.78       20.07      1.54 o
   2  13   4       33.04       38.39      2.31 o
  -4  14   4       19.22       27.05      1.56 o
  -3  14   4        0.11        1.63      1.32 o
  -2  14   4       21.16       22.38      2.95 o
  -1  14   4       28.30       30.89      1.40 o
   0  14   4        0.88        1.11      0.55 o
   1  14   4       48.29       48.82      2.45 o
  -1  15   4        1.75        1.02      1.42 o
  -7   0   5       28.55       32.76      3.46 o
  -5   0   5       25.88       22.44      1.50 o
  -3   0   5       35.86       44.36      1.70 o
  -1   0   5        3.01        1.34      0.55 o
   1   0   5      104.94      116.01      3.88 o
   3   0   5      340.89      339.44      8.86 o
   5   0   5       77.94       79.48      5.70 o
  -8   1   5       25.96       22.84      2.27 o
  -7   1   5        1.47        0.45      0.76 o
  -6   1   5       65.81       66.61      2.51 o
  -5   1   5        8.02        6.11      0.70 o
  -4   1   5       67.25       76.92      1.88 o
  -3   1   5      347.51      362.00     10.01 o
  -2   1   5      287.57      322.50      5.94 o
  -1   1   5       60.90       59.92      1.40 o
   0   1   5        2.36        3.92      0.46 o
   1   1   5      106.07      107.97      2.36 o
   2   1   5        2.79        2.18      0.53 o
   3   1   5      182.15      176.74      4.60 o
   4   1   5       47.57       38.47      2.59 o
   5   1   5        2.29        0.27      0.90 o
  -8   2   5       65.29       66.96      3.67 o
  -7   2   5        6.47        4.79      1.19 o
  -6   2   5       39.95       40.67      1.93 o
  -5   2   5      100.40      105.15      3.13 o
  -4   2   5      194.96      212.20      3.84 o
  -3   2   5      318.47      336.73      5.01 o
  -2   2   5       51.33       53.17      1.40 o
  -1   2   5       24.62       23.77      1.09 o
   0   2   5       82.08       86.79      1.96 o
   1   2   5       36.59       30.74      1.19 o
   2   2   5      666.31      641.39     10.06 o
   3   2   5      478.12      481.38      9.57 o
   4   2   5       89.23       84.76      3.17 o
   5   2   5       25.42       28.13      1.97 o
  -8   3   5        4.82        3.81      1.22 o
  -7   3   5       32.31       33.07      3.41 o
  -6   3   5       34.22       34.45      1.85 o
  -5   3   5      156.61      156.68      4.07 o
  -4   3   5        5.06        5.12      0.51 o
  -3   3   5        4.51        5.51      0.62 o
  -2   3   5        0.93        0.85      0.31 o
  -1   3   5        0.03       -0.13      0.26 o
   0   3   5      267.64      254.31      4.07 o
   1   3   5     1021.78     1036.97     15.14 o
   2   3   5       77.93       80.13      2.72 o
   3   3   5      208.65      220.24      5.45 o
   4   3   5      209.66      206.72      5.46 o
   5   3   5       30.65       30.95      2.52 o
  -8   4   5       23.75       24.39      4.22 o
  -7   4   5        5.36        8.52      1.40 o
  -6   4   5        1.47        1.46      0.58 o
  -5   4   5      101.08       97.13      3.03 o
  -4   4   5       17.36       15.41      0.73 o
  -3   4   5      328.89      320.87      4.98 o
  -2   4   5      366.25      374.61      5.29 o
  -1   4   5      474.70      464.74      6.71 o
   0   4   5       45.27       43.56      1.26 o
   1   4   5      525.20      525.12      8.28 o
   2   4   5      128.11      122.59      3.57 o
   3   4   5       61.37       62.75      2.58 o
   4   4   5       86.09       97.72      3.47 o
   5   4   5       53.24       58.25      3.22 o
  -8   5   5       52.12       40.91      3.97 o
  -7   5   5        1.17        0.20      0.55 o
  -6   5   5        2.76        2.53      0.70 o
  -5   5   5       65.13       65.96      2.45 o
  -4   5   5      222.96      224.68      5.09 o
  -3   5   5      377.31      376.26      6.21 o
  -2   5   5       30.23       29.69      1.41 o
  -1   5   5      416.21      402.18      6.53 o
   0   5   5       78.92       78.89      1.67 o
   1   5   5      164.66      158.94      4.04 o
   2   5   5        5.76        5.51      0.87 o
   3   5   5        0.11        0.27      0.54 o
   4   5   5        0.46       -0.64      0.64 o
   5   5   5       32.73       30.83      6.00 o
  -8   6   5       17.66       22.18      3.05 o
  -7   6   5       77.45       79.32      3.07 o
  -6   6   5       27.83       28.90      2.38 o
  -5   6   5       10.16       10.71      1.09 o
  -4   6   5       71.76       68.20      2.35 o
  -3   6   5       50.72       47.90      1.64 o
  -2   6   5      228.40      231.49      4.43 o
  -1   6   5     1112.21     1103.79     15.73 o
   0   6   5      432.21      410.79      7.92 o
   1   6   5      309.77      307.69      6.45 o
   2   6   5      203.28      184.93      4.67 o
   3   6   5       72.29       79.91      3.62 o
   4   6   5       48.32       46.33      3.00 o
   5   6   5       15.36       12.96      2.19 o
  -7   7   5       26.73       28.04      3.46 o
  -6   7   5       43.85       42.52      2.09 o
  -5   7   5      112.67      116.82      4.70 o
  -4   7   5      245.90      251.57      5.54 o
  -3   7   5        0.29        0.92      0.39 o
  -2   7   5       40.82       39.63      1.51 o
  -1   7   5       73.63       69.64      2.17 o
   0   7   5        2.19        1.24      0.51 o
   1   7   5      347.78      332.97      6.86 o
   2   7   5      205.86      216.65      9.83 o
   3   7   5       11.48        7.79      2.54 o
   4   7   5       11.19        9.12      2.49 o
  -7   8   5        0.28       -0.45      0.68 o
  -6   8   5       36.28       33.08      2.25 o
  -5   8   5        0.01       -0.15      0.81 o
  -4   8   5       52.65       49.04      2.40 o
  -3   8   5       90.72       81.92      2.50 o
  -2   8   5      513.04      521.91      9.29 o
  -1   8   5       20.71       21.12      1.22 o
   0   8   5       36.20       38.56      2.18 o
   1   8   5      201.62      188.68      5.59 o
   2   8   5        1.40        2.10      0.85 o
   3   8   5       21.15       20.80      3.36 o
   4   8   5      167.18      186.23     11.76 o
  -7   9   5       10.96       14.66      4.17 o
  -6   9   5        0.14        0.22      0.68 o
  -5   9   5       54.46       52.30      2.56 o
  -4   9   5        0.19        0.71      0.86 o
  -3   9   5       37.48       32.17      1.73 o
  -2   9   5        0.11       -0.36      0.41 o
  -1   9   5      341.26      309.94      7.59 o
   0   9   5      235.13      234.45      6.31 o
   1   9   5       38.68       41.64      3.41 o
   2   9   5       12.34       11.10      1.78 o
   3   9   5       55.88       58.46      3.14 o
   4   9   5       19.50       22.56      2.22 o
  -6  10   5        7.87        5.85      1.32 o
  -5  10   5       13.57       17.50      1.54 o
  -4  10   5       13.21       11.93      1.17 o
  -3  10   5       89.67       87.47      3.01 o
  -2  10   5       24.27       22.84      1.36 o
  -1  10   5       21.82       21.09      1.48 o
   0  10   5      131.76      128.58      4.15 o
   1  10   5       10.84        8.07      1.20 o
   2  10   5        7.71       10.23      2.80 o
   3  10   5       11.78        9.83      1.51 o
  -6  11   5       27.33       32.28      2.28 o
  -5  11   5       65.06       65.90      2.94 o
  -4  11   5        6.39        8.00      1.73 o
  -3  11   5       89.13       91.62      4.63 o
  -2  11   5       17.82       13.40      1.02 o
  -1  11   5      148.24      134.30      4.07 o
   0  11   5       12.87       16.59      1.45 o
   1  11   5        0.94        0.76      0.86 o
   2  11   5       40.55       42.63      3.36 o
  -5  12   5        0.14        0.22      0.66 o
  -4  12   5       28.90       29.88      1.77 o
  -3  12   5       69.28       63.97      5.04 o
  -2  12   5        8.73        6.78      0.76 o
  -1  12   5       75.43       69.82      2.60 o
   0  12   5        5.54        7.46      1.05 o
   1  12   5        3.50        4.59      0.98 o
   2  12   5        1.57        1.58      1.32 o
  -4  13   5        5.33        7.80      1.00 o
  -3  13   5       52.60       57.95      2.18 o
  -2  13   5        9.83       11.33      1.12 o
  -1  13   5        0.23        0.24      0.46 o
   0  13   5        5.32        2.85      1.07 o
   1  13   5       22.65       25.30      1.94 o
  -2  14   5       36.33       40.40      4.27 o
  -8   0   6        0.19       -0.51      1.02 o
  -6   0   6       89.87       91.60      5.60 o
  -4   0   6       35.60       36.69      5.90 o
  -2   0   6      187.24      189.74      5.22 o
   0   0   6     1248.55     1133.07     25.47 o
   2   0   6       34.92       26.05      2.85 o
   4   0   6        1.60       -0.20      1.22 o
  -8   1   6        6.21        6.88      1.51 o
  -7   1   6       37.82       41.94      4.48 o
  -6   1   6       36.19       41.55      4.12 o
  -5   1   6       20.90       22.27      2.03 o
  -4   1   6       31.06       33.12      2.17 o
  -3   1   6       98.67       94.36      2.41 o
  -2   1   6      160.59      149.72      2.91 o
  -1   1   6       41.60       53.32      1.57 o
   0   1   6       62.20       56.43      2.42 o
   1   1   6      225.27      207.39      5.04 o
   2   1   6      153.42      135.54      4.86 o
   3   1   6       10.54        7.02      1.40 o
   4   1   6        4.50        6.80      1.43 o
  -8   2   6       50.42       50.43      3.34 o
  -7   2   6       38.32       38.34      2.70 o
  -6   2   6       47.34       48.86      3.97 o
  -5   2   6      208.14      209.74      5.05 o
  -4   2   6        1.63        0.77      0.50 o
  -3   2   6       91.73       92.22      2.86 o
  -2   2   6       12.05       10.48      0.83 o
  -1   2   6       31.84       31.31      1.58 o
   0   2   6        0.05        0.05      0.39 o
   1   2   6        1.01        2.98      0.70 o
   2   2   6       24.40       23.63      1.60 o
   3   2   6       94.65      100.77      4.25 o
   4   2   6        9.28        8.67      2.49 o
  -8   3   6        0.64        1.05      1.00 o
  -7   3   6        5.78        7.61      1.47 o
  -6   3   6        3.61        3.65      1.04 o
  -5   3   6      639.41      628.96     11.68 o
  -4   3   6        5.55        9.45      1.03 o
  -3   3   6      226.47      214.37      4.97 o
  -2   3   6       44.73       38.81      1.86 o
  -1   3   6       52.67       48.10      1.97 o
   0   3   6       13.65       12.18      1.11 o
   1   3   6      258.02      232.57      5.50 o
   2   3   6       51.42       46.05      2.19 o
   3   3   6       25.07       26.58      2.75 o
   4   3   6        1.96        1.73      1.42 o
  -8   4   6      118.02      112.41      4.96 o
  -7   4   6      147.92      155.62      8.65 o
  -6   4   6      296.74      312.00      8.59 o
  -5   4   6       18.89       19.00      2.25 o
  -4   4   6      181.91      187.86      4.65 o
  -3   4   6      444.31      445.34      8.64 o
  -2   4   6      430.27      436.59      8.46 o
  -1   4   6      366.40      343.41      7.07 o
   0   4   6      473.33      451.15     13.17 o
   1   4   6      170.85      179.67      5.67 o
   2   4   6       10.49        8.82      1.15 o
   3   4   6       80.06       65.29      2.86 o
   4   4   6        7.32       12.01      2.54 o
  -7   5   6       57.15       57.21      3.23 o
  -6   5   6       77.85       82.30      3.02 o
  -5   5   6        1.91        1.47      0.83 o
  -4   5   6       12.80       11.44      1.35 o
  -3   5   6      791.71      769.74     13.62 o
  -2   5   6        0.82        0.23      0.44 o
  -1   5   6     1005.93      997.62     17.05 o
   0   5   6      156.17      154.86      4.11 o
   1   5   6        1.07        1.30      0.62 o
   2   5   6       25.22       21.41      1.59 o
   3   5   6       39.07       38.39      2.76 o
   4   5   6       12.14       17.09      2.95 o
  -7   6   6       30.66       26.96      3.05 o
  -6   6   6      100.20      108.47      3.61 o
  -5   6   6       51.32       47.68      2.16 o
  -4   6   6      312.59      326.94      6.93 o
  -3   6   6       36.58       40.89      1.84 o
  -2   6   6       13.43       15.17      1.18 o
  -1   6   6       96.16      103.42      3.19 o
   0   6   6        0.53        0.84      0.53 o
   1   6   6       28.94       29.20      1.72 o
   2   6   6       49.96       47.27      2.75 o
   3   6   6       10.66       15.93      1.91 o
  -7   7   6        8.32        8.34      2.03 o
  -6   7   6       11.49       11.66      1.59 o
  -5   7   6       77.49       73.95      2.76 o
  -4   7   6        4.21        4.02      1.14 o
  -3   7   6      130.61      139.06      3.77 o
  -2   7   6      236.48      231.24      5.48 o
  -1   7   6      271.92      267.02      5.95 o
   0   7   6       14.05        9.54      1.06 o
   1   7   6       31.22       31.47      2.20 o
   2   7   6        1.08       -0.05      1.17 o
   3   7   6       23.43       27.82      2.39 o
  -7   8   6       24.71       23.91      2.85 o
  -6   8   6       15.36       15.90      1.73 o
  -5   8   6        0.98        0.55      0.68 o
  -4   8   6      134.58      134.59      4.50 o
  -3   8   6      215.36      214.21      5.06 o
  -2   8   6      152.24      149.69      3.94 o
  -1   8   6       35.63       36.94      2.16 o
   0   8   6        0.02        0.90      0.81 o
   1   8   6        7.64        7.20      1.29 o
   2   8   6       66.58       74.48      3.62 o
   3   8   6        7.08        6.73      1.43 o
  -6   9   6        0.29        1.01      0.88 o
  -5   9   6        8.63        8.23      1.28 o
  -4   9   6       44.31       43.72      2.35 o
  -3   9   6       17.61       23.67      1.69 o
  -2   9   6       15.90       14.93      1.37 o
  -1   9   6        0.64        1.38      0.68 o
   0   9   6       12.72       14.77      1.52 o
   1   9   6       14.73       18.16      1.83 o
   2   9   6       41.41       50.80      3.00 o
  -5  10   6        9.11        9.38      1.35 o
  -4  10   6       46.83       52.03      2.52 o
  -3  10   6        0.00        0.22      0.58 o
  -2  10   6        0.04       -0.29      0.52 o
  -1  10   6       76.99       93.66      3.56 o
   0  10   6        6.96        6.37      1.14 o
   1  10   6       27.10       30.99      5.34 o
   2  10   6       85.49      103.21      4.40 o
  -5  11   6       14.83       13.69      1.52 o
  -4  11   6        8.30        9.46      1.83 o
  -3  11   6       49.35       54.82      3.76 o
  -2  11   6      104.97      105.73      3.71 o
  -1  11   6       28.40       28.09      2.75 o
   0  11   6       10.38       14.55      1.54 o
   1  11   6        0.27        0.67      0.85 o
  -4  12   6      169.98      195.72      5.74 o
  -3  12   6       61.93       61.59      2.62 o
  -2  12   6       57.61       60.00      2.62 o
  -1  12   6       54.13       70.55      3.00 o
   0  12   6       22.28       25.44      1.99 o
  -7   0   7      452.89      450.45     16.81 o
  -5   0   7       17.86       14.45      2.34 o
  -3   0   7        0.36        1.63      1.02 o
  -1   0   7      518.52      482.07     16.51 o
   1   0   7       44.38       41.72      3.66 o
   3   0   7       94.62      113.17      6.92 o
  -7   1   7      194.38      199.28      6.84 o
  -6   1   7       46.70       44.40      3.87 o
  -5   1   7       78.07       78.21      3.60 o
  -4   1   7       52.46       51.86      4.94 o
  -3   1   7       31.18       32.73      2.95 o
  -2   1   7      163.04      149.78      6.36 o
  -1   1   7        0.89        2.24      0.82 o
   0   1   7       48.42       37.80      3.05 o
   1   1   7       34.05       35.20      2.48 o
   2   1   7        1.65        1.52      0.82 o
   3   1   7        2.50        3.21      1.22 o
  -7   2   7      127.60      125.22      5.15 o
  -6   2   7       11.18       12.82      1.69 o
  -5   2   7       47.33       47.19      2.73 o
  -4   2   7      532.99      550.97     13.01 o
  -3   2   7        2.51        1.86      0.81 o
  -2   2   7      468.07      429.31     10.52 o
  -1   2   7       91.47       77.14      3.45 o
   0   2   7        0.00       -0.61      0.61 o
   1   2   7        4.09        1.25      0.82 o
   2   2   7        9.79        9.78      1.58 o
   3   2   7       31.84       29.27      3.41 o
  -7   3   7       72.81       75.32      7.02 o
  -6   3   7       53.92       54.24      3.08 o
  -5   3   7      314.31      320.36      8.78 o
  -4   3   7       11.98       12.35      1.54 o
  -3   3   7       33.88       36.87      3.70 o
  -2   3   7       61.66       57.67      3.77 o
  -1   3   7       37.45       36.19      2.32 o
   0   3   7       21.75       17.42      4.12 o
   1   3   7      102.90       88.55      3.88 o
   2   3   7       11.33       11.32      1.65 o
   3   3   7        0.13        0.93      0.97 o
  -7   4   7        8.77        9.11      1.59 o
  -6   4   7       84.55       81.60      3.87 o
  -5   4   7       78.29       71.15      3.40 o
  -4   4   7       67.16       71.70      3.30 o
  -3   4   7       56.89       53.07      2.26 o
  -2   4   7        0.68        0.34      0.51 o
  -1   4   7        0.08        0.27      0.50 o
   0   4   7        7.77        8.28      1.10 o
   1   4   7        3.78        4.15      1.11 o
   2   4   7        4.73        4.61      1.25 o
   3   4   7        4.31        5.09      1.93 o
  -7   5   7       53.30       52.09      5.24 o
  -6   5   7        5.02        5.28      1.27 o
  -5   5   7        9.26        8.37      1.63 o
  -4   5   7       64.75       66.75      2.64 o
  -3   5   7       82.96       84.55      4.16 o
  -2   5   7       66.76       62.00      4.59 o
  -1   5   7       56.67       59.08      2.49 o
   0   5   7        0.01        0.43      0.55 o
   1   5   7       53.92       49.69      2.90 o
   2   5   7        0.70        0.81      1.02 o
  -6   6   7       74.58       76.12      3.68 o
  -5   6   7       44.94       43.68      2.75 o
  -4   6   7      120.28      118.00      3.68 o
  -3   6   7      408.26      391.71      8.18 o
  -2   6   7       46.74       45.16      2.14 o
  -1   6   7        5.34        4.37      0.87 o
   0   6   7       19.65       21.66      2.35 o
   1   6   7       20.85       31.34      2.39 o
   2   6   7       34.68       38.87      3.66 o
  -6   7   7        6.93        7.63      1.93 o
  -5   7   7      145.45      135.99      6.51 o
  -4   7   7        1.16        1.12      0.65 o
  -3   7   7      132.05      131.87      3.88 o
  -2   7   7        4.42        4.43      0.90 o
  -1   7   7       11.85       17.37      1.73 o
   0   7   7        0.09        0.32      0.68 o
   1   7   7       32.47       38.81      5.49 o
   2   7   7        4.93        8.04      2.03 o
  -6   8   7       46.88       47.01      3.76 o
  -5   8   7      407.42      442.49     15.99 o
  -4   8   7        1.01        1.49      0.85 o
  -3   8   7      171.25      177.63      6.62 o
  -2   8   7        1.91        1.46      0.79 o
  -1   8   7       17.43       18.06      1.78 o
   0   8   7       21.62       24.89      2.10 o
   1   8   7       11.55       12.78      1.71 o
  -5   9   7       60.40       56.55      3.05 o
  -4   9   7       91.77       98.35      3.98 o
  -3   9   7       45.02       51.51      3.00 o
  -2   9   7        4.15        6.64      1.19 o
  -1   9   7        9.27       11.71      1.51 o
   0   9   7        2.01        1.30      0.90 o
  -4  10   7       26.33       25.30      1.97 o
  -3  10   7       21.50       26.27      1.97 o
  -2  10   7        2.77        3.27      1.00 o
  -1  10   7        2.95        3.54      1.03 o
  -6   0   8      345.66      370.94     14.67 o
  -4   0   8       81.49       77.55      5.19 o
  -2   0   8        0.10        0.31      1.02 o
   0   0   8        8.21        4.99      1.83 o
  -6   1   8        0.03        1.20      0.90 o
  -5   1   8        8.15        9.79      1.62 o
  -4   1   8       57.37       55.32      4.58 o
  -3   1   8      119.10      101.81      5.24 o
  -2   1   8        4.69        2.91      1.03 o
  -1   1   8        3.02        1.02      0.82 o
   0   1   8        4.33        2.69      1.58 o
   1   1   8       56.16       58.28      3.35 o
  -6   2   8       15.67       17.65      2.65 o
  -5   2   8       69.00       70.60      3.63 o
  -4   2   8       11.06        8.62      1.46 o
  -3   2   8       51.44       50.02      2.88 o
  -2   2   8        0.04       -0.25      0.64 o
  -1   2   8       16.87       11.87      1.65 o
   0   2   8        1.80        2.59      1.01 o
   1   2   8       11.03       12.70      1.80 o
  -6   3   8       60.15       60.04      3.41 o
  -5   3   8       23.50       23.96      2.19 o
  -4   3   8       69.51       68.38      4.22 o
  -3   3   8       22.07       24.15      2.11 o
  -2   3   8        0.00        0.25      0.65 o
  -1   3   8        0.07       -0.05      0.72 o
   0   3   8        1.62        3.05      2.29 o
   1   3   8       28.00       34.83      2.66 o
  -6   4   8      135.75      148.00      5.63 o
  -5   4   8       31.68       36.95      2.68 o
  -4   4   8       64.46       59.57      3.20 o
  -3   4   8       14.10       13.85      1.71 o
  -2   4   8        6.85        6.79      1.32 o
  -1   4   8      137.82      161.15      5.71 o
   0   4   8        8.90       10.99      1.68 o
   1   4   8        1.20        1.91      1.00 o
  -5   5   8       22.07       22.28      2.14 o
  -4   5   8       13.23       13.42      1.74 o
  -3   5   8       17.58       24.10      2.11 o
  -2   5   8        2.17        1.60      0.90 o
  -1   5   8        0.00        0.00      0.68 o
   0   5   8        4.73        5.48      2.14 o
  -5   6   8       25.79       27.81      2.36 o
  -4   6   8       14.92       14.82      3.87 o
  -3   6   8       30.79       35.07      2.46 o
  -2   6   8       18.02       18.84      1.95 o
  -1   6   8        8.48        5.39      1.73 o
   0   6   8        0.19        0.81      1.12 o
  -4   7   8        1.10        0.00      1.02 o
  -3   7   8       99.90      112.25      5.90 o
  -2   7   8        0.01       -0.51      0.81 o
  -1   7   8       38.84       50.77      3.87 o
  -3   8   8        9.63       12.21      2.14 o
  -2   8   8       13.25       12.62      2.14 o
  -3   0   9        1.02        3.97      1.73 o
  -4   1   9        0.19        0.76      0.94 o
  -3   1   9        7.02        6.18      1.73 o
  -2   1   9        0.56       -0.38      0.78 o
  -4   2   9        3.52        4.54      1.34 o
  -3   2   9        5.28        5.64      1.36 o
  -2   2   9        5.88        7.65      1.61 o
  -3   3   9       66.21       78.66      4.27 o
  -2   3   9        5.78        4.48      1.29 o
 
